# Supplementary material for: The use and misuse of herbarium specimens in evaluating plant extinction risks
Source: Philos Trans R Soc Lond B Biol Sci. 2018 Nov 19;374(1763):20170402. doi: 10.1098/rstb.2017.0402 (PMC6282085; doi:10.1098/rstb.2017.0402)
Supplement: List of species [file rstb20170402supp2.xlsx]

## Sheet: species
species	plant_group	notes
coffea abbayesii	Coffee
coffea alleizettii	Coffee
coffea ambanjensis	Coffee
coffea ambongensis	Coffee
coffea ankaranensis	Coffee
coffea arenesiana	Coffee
coffea augagneurii	Coffee
coffea bertrandii	Coffee
coffea betamponensis	Coffee
coffea bissetiae	Coffee
coffea boinensis	Coffee
coffea boiviniana	Coffee
coffea bonnieri	Coffee
coffea buxifolia	Coffee
coffea commersoniana	Coffee
coffea coursiana	Coffee
coffea decaryana	Coffee
coffea dubardii	Coffee
coffea farafanganensis	Coffee
coffea gallienii	Coffee
coffea grevei	Coffee
coffea heimii	Coffee
coffea homollei	Coffee
coffea humbertii	Coffee
coffea humblotiana	Coffee
coffea jumellei	Coffee
coffea kianjavatensis	Coffee
coffea labatii	Coffee
coffea lancifolia	Coffee
coffea leroyi	Coffee
coffea liaudii	Coffee
coffea littoralis	Coffee
coffea macrocarpa	Coffee
coffea mangoroensis	Coffee
coffea manombensis	Coffee
coffea mauritiana	Coffee
coffea mcphersonii	Coffee
coffea millotii	Coffee
coffea minutiflora	Coffee
coffea mogenetii	Coffee
coffea montis-sacri	Coffee
coffea moratii	Coffee
coffea myrtifolia	Coffee
coffea namorokensis	Coffee
coffea perrieri	Coffee
coffea pervilleana	Coffee
coffea pterocarpa	Coffee
coffea rakotonasoloi	Coffee
coffea ratsimamangae	Coffee
coffea resinosa	Coffee
coffea richardii	Coffee
coffea sahafaryensis	Coffee
coffea sakarahae	Coffee
coffea sambavensis	Coffee
coffea tetragona	Coffee
coffea toshii	Coffee
coffea tricalysioides	Coffee
coffea tsirananae	Coffee
coffea vatovavyensis	Coffee
coffea vianneyi	Coffee
coffea vohemarensis	Coffee
coffea benghalensis	Coffee
coffea brassii	Coffee
coffea mabesae	Coffee
coffea merguensis	Coffee
coffea neobridsoniae	Coffee
coffea travancorensis	Coffee
coffea wightiana	Coffee
coffea bridsoniae	Coffee
coffea costatifructa	Coffee
coffea eugenioides	Coffee
coffea fadenii	Coffee
coffea kihansiensis	Coffee
coffea kimbozensis	Coffee
coffea lulandoensis	Coffee
coffea mongensis	Coffee
coffea pseudozanguebariae	Coffee
coffea racemosa	Coffee
coffea salvatrix	Coffee
coffea sessiliflora	Coffee
coffea anthonyi	Coffee
coffea bakossii	Coffee
coffea brevipes	Coffee
coffea canephora	Coffee
coffea charrieriana	Coffee
coffea congensis	Coffee
coffea dactylifera	Coffee
coffea ebracteolata	Coffee
coffea fotsoana	Coffee
coffea heterocalyx	Coffee
coffea humilis	Coffee
coffea kivuensis	Coffee
coffea lebruniana	Coffee
coffea leonimontana	Coffee
coffea liberica	Coffee
coffea magnistipula	Coffee
coffea mannii	Coffee
coffea mapiana	Coffee
coffea mayombensis	Coffee
coffea montekupensis	Coffee
coffea neoleroyi	Coffee
coffea semsei	Coffee
coffea stenophylla	Coffee
coffea togoensis	Coffee
coffea zanguebariae	Coffee
abarema cochliocarpos	Legumes
abarema curvicarpa	Legumes
abrus schimperi	Legumes
acacia allenii	Legumes
acacia amazonica	Legumes
acacia aneura	Legumes
acacia ankokib	Legumes
acacia ataxiphylla	Legumes
acacia auriculiformis	Legumes
acacia ausfeldii	Legumes
acacia basedowii	Legumes
acacia bifaria	Legumes
acacia brachypoda	Legumes
acacia bussei	Legumes
acacia caesia	Legumes
acacia chrysotricha	Legumes
acacia crassiuscula	Legumes
acacia dempsteri	Legumes
acacia ehrenbergiana	Legumes
acacia eremophila	Legumes
acacia excelsa	Legumes
acacia gilliesii	Legumes
acacia glaucocarpa	Legumes
acacia hecatophylla	Legumes
acacia hilliana	Legumes
acacia hydaspica	Legumes
acacia jacksonioides	Legumes
acacia jennerae	Legumes
acacia koa	Legumes
acacia leucospira	Legumes
acacia loderi	Legumes
acacia menabeensis	Legumes
acacia montana	Legumes
acacia negrii	Legumes
acacia octonervia	Legumes
acacia pendula	Legumes
acacia petraea	Legumes
acacia piauhiensis	Legumes
acacia pluricapitata	Legumes
acacia repanda	Legumes
acacia riparia	Legumes
acacia semirigida	Legumes
acacia sericata	Legumes
acacia somalensis	Legumes
acacia torrei	Legumes
adenocarpus viscosus	Legumes
adenodolichos kaessneri	Legumes
adenolobus pechuelii	Legumes
adesmia aegiceras	Legumes
adesmia cordobensis	Legumes
adesmia microphylla	Legumes
adesmia muricata	Legumes
adesmia papposa	Legumes
adesmia pungens	Legumes
adesmia sanjuanensis	Legumes
adesmia trifoliolata	Legumes
adesmia trijuga	Legumes
aeschynomene brasiliana	Legumes
aeschynomene brevipes	Legumes
aeschynomene gracilis	Legumes
aeschynomene kerstingii	Legumes
aeschynomene marginata	Legumes
aeschynomene multicaulis	Legumes
aeschynomene racemosa	Legumes
aeschynomene ruspoliana	Legumes
aeschynomene schindleri	Legumes
aeschynomene venulosa	Legumes
albizia adianthifolia	Legumes
albizia bernieri	Legumes
albizia glabripetala	Legumes
albizia thompsonii	Legumes
albizia tulearensis	Legumes
alexa wachenheimii	Legumes
almaleea capitata	Legumes
alysicarpus bupleurifolius	Legumes
alysicarpus naikianus	Legumes
amorpha californica	Legumes
amorpha ouachitensis	Legumes
anarthrophyllum rigidum	Legumes
andira fraxinifolia	Legumes
angylocalyx boutiqueanus	Legumes
anthonotha ferruginea	Legumes
anthonotha stipulacea	Legumes
aotus subglauca	Legumes
arachis cardenasii	Legumes
arachis cruziana	Legumes
arachis helodes	Legumes
archidendron ellipticum	Legumes
archidendron vaillantii	Legumes
argyrolobium longifolium	Legumes	*
argyrolobium vaginiferum	Legumes
astragalus acaulis	Legumes
astragalus acetabulosus	Legumes
astragalus alamliensis	Legumes
astragalus albispinus	Legumes
astragalus altus	Legumes
astragalus ammodendron	Legumes
astragalus atricapillus	Legumes
astragalus aucheri	Legumes
astragalus balfourianus	Legumes
astragalus bobrovii	Legumes
astragalus bourgaeanus	Legumes
astragalus calycosus	Legumes
astragalus castetteri	Legumes
astragalus cephalotes	Legumes
astragalus cobrensis	Legumes
astragalus coltonii	Legumes
astragalus commixtus	Legumes
astragalus confusus	Legumes
astragalus cottamii	Legumes
astragalus crassicarpus	Legumes
astragalus crenatus	Legumes
astragalus crotalariae	Legumes
astragalus denudatus	Legumes
astragalus didymocarpus	Legumes
astragalus drupaceus	Legumes
astragalus ensiformis	Legumes
astragalus ervoides	Legumes
astragalus flexuosus	Legumes
astragalus floccosus	Legumes
astragalus froedinii	Legumes
astragalus geyeri	Legumes
astragalus harrisonii	Legumes
astragalus inyoensis	Legumes
astragalus kahiricus	Legumes
astragalus kolymensis	Legumes
astragalus koslovii	Legumes
astragalus lentiginosus	Legumes
astragalus leontinus	Legumes
astragalus leucolobus	Legumes
astragalus miser	Legumes
astragalus mollissimus	Legumes
astragalus molybdenus	Legumes
astragalus mongholicus	Legumes
astragalus myriacanthus	Legumes
astragalus nuttallianus	Legumes
astragalus oophorus	Legumes
astragalus pachypus	Legumes
astragalus pehuenches	Legumes
astragalus piutensis	Legumes
astragalus polycladus	Legumes
astragalus pubentissimus	Legumes
astragalus ruscifolius	Legumes
astragalus schmolliae	Legumes
astragalus sesameus	Legumes
astragalus sinuatus	Legumes
astragalus sogdianus	Legumes
astragalus sparsiflorus	Legumes
astragalus stevenianus	Legumes
astragalus submaculatus	Legumes
astragalus tener	Legumes
astragalus terminalis	Legumes
astragalus tribuloides	Legumes
astragalus urgutinus	Legumes
astragalus whitneyi	Legumes
astragalus williamsii	Legumes
astragalus wolgensis	Legumes
baphia buettneri	Legumes
baphia eriocalyx	Legumes
baphia nitida	Legumes
baphia speciosa	Legumes
baptisia sphaerocarpa	Legumes
baudouinia sollyaeformis	Legumes
bauhinia acuminata	Legumes
bauhinia beguinotii	Legumes
bauhinia cunninghamii	Legumes
bauhinia cupreonitens	Legumes
bauhinia diphylla	Legumes
bauhinia excelsa	Legumes
bauhinia finlaysoniana	Legumes
bauhinia forficata	Legumes
bauhinia glauca	Legumes
bauhinia harmsiana	Legumes
bauhinia hymenaeifolia	Legumes
bauhinia kockiana	Legumes
bauhinia merrilliana	Legumes
bauhinia ornata	Legumes
bauhinia pottsii	Legumes
bauhinia purpurea	Legumes
bauhinia rufa	Legumes
bauhinia seleriana	Legumes
bauhinia stipularis	Legumes
bauhinia variegata	Legumes
bauhinia wallichii	Legumes
bergeronia sericea	Legumes
berlinia coriacea	Legumes
bikinia breynei	Legumes
bobgunnia fistuloides	Legumes
bocoa prouacensis	Legumes
bossiaea lenticularis	Legumes
bossiaea oxyclada	Legumes
bossiaea pulchella	Legumes
brachystegia cynometroides	Legumes
brachystegia puberula	Legumes
brachystegia zenkeri	Legumes
brandzeia filicifolia	Legumes
brenierea insignis	Legumes
brodriguesia santosii	Legumes
brongniartia guerrerensis	Legumes
brongniartia lupinoides	Legumes
brongniartia mortonii	Legumes
bussea massaiensis	Legumes
caesalpinia hildebrandtii	Legumes
caesalpinia laxiflora	Legumes
caesalpinia phyllanthoides	Legumes
cajanus cajanifolius	Legumes
cajanus scarabaeoides	Legumes
calliandra brenesii	Legumes
calliandra hirsuta	Legumes
calliandra laxa	Legumes
calliandra macrocalyx	Legumes
camoensia brevicalyx	Legumes
campylotropis trigonoclada	Legumes
canavalia hawaiiensis	Legumes
canavalia hirsutissima	Legumes
canavalia macrobotrys	Legumes
canavalia sericea	Legumes
caragana franchetiana	Legumes
caragana opulens	Legumes
caragana zahlbruckneri	Legumes
centrosema arenarium	Legumes
centrosema macrocarpum	Legumes
cercis chinensis	Legumes
chadsia magnifica	Legumes
chaetocalyx scandens	Legumes
chamaecrista absus	Legumes
chamaecrista apoucouita	Legumes
chamaecrista astrochiton	Legumes
chamaecrista brevifolia	Legumes
chamaecrista caribaea	Legumes
chamaecrista ciliolata	Legumes
chamaecrista cotinifolia	Legumes
chamaecrista cytisoides	Legumes
chamaecrista desvauxii	Legumes
chamaecrista ensiformis	Legumes
chamaecrista fenarolii	Legumes
chamaecrista glandulosa	Legumes
chamaecrista kolabensis	Legumes
chamaecrista lineata	Legumes
chamaecrista lomatopoda	Legumes
chamaecrista myrophenges	Legumes
chamaecrista newtonii	Legumes
chamaecrista nictitans	Legumes
chamaecrista onusta	Legumes
chamaecrista paraunana	Legumes
chamaecrista pedicellaris	Legumes
chamaecrista pohliana	Legumes
chamaecrista pratensis	Legumes
chamaecrista rigidifolia	Legumes
chamaecrista robynsiana	Legumes
chamaecrista rufa	Legumes
chamaecrista seticrenata	Legumes
chamaecrista setosa	Legumes
chamaecrista souzana	Legumes
chamaecrista trachycarpa	Legumes
chamaecrista urophyllidia	Legumes
chamaecrista viscosa	Legumes
chloroleucon mangense	Legumes
chorizema carinatum	Legumes
christia vespertilionis	Legumes
cicer echinospermum	Legumes
cicer oxyodon	Legumes
clathrotropis glaucophylla	Legumes
clitoria glaberrima	Legumes
clitoria hanceana	Legumes
clitoria kaessneri	Legumes
clitoria polystachya	Legumes
clitoria sagotii	Legumes
cojoba rufescens	Legumes
copaifera langsdorffii	Legumes
coronilla valentina	Legumes
coursetia cajamarcana	Legumes
coursetia planipetiolata	Legumes
craibia grandiflora	Legumes
crotalaria albida	Legumes
crotalaria assamica	Legumes
crotalaria bemba	Legumes
crotalaria capuronii	Legumes
crotalaria chrysochlora	Legumes
crotalaria collina	Legumes
crotalaria cunninghamii	Legumes
crotalaria distantiflora	Legumes
crotalaria emarginata	Legumes
crotalaria eremaea	Legumes
crotalaria exilipes	Legumes
crotalaria fysonii	Legumes
crotalaria griseofusca	Legumes
crotalaria heidmannii	Legumes
crotalaria jacksonii	Legumes
crotalaria kipandensis	Legumes
crotalaria laburnoides	Legumes
crotalaria mahafalensis	Legumes
crotalaria melanocarpa	Legumes
crotalaria mendesii	Legumes
crotalaria micans	Legumes
crotalaria microthamnus	Legumes
crotalaria mildbraedii	Legumes
crotalaria montana	Legumes
crotalaria mortonii	Legumes
crotalaria morumbensis	Legumes
crotalaria nitens	Legumes
crotalaria nuda	Legumes
crotalaria oxyphylloides	Legumes
crotalaria paniculata	Legumes
crotalaria pumila	Legumes
crotalaria rotundifolia	Legumes
crotalaria rufocaulis	Legumes
crotalaria scabrella	Legumes
crotalaria somalensis	Legumes
crotalaria teretifolia	Legumes
crotalaria uncinella	Legumes
crotalaria yaihsienensis	Legumes
cullen badocanum	Legumes
cullen walkingtonii	Legumes
cynometra hankei	Legumes
cynometra marginata	Legumes
cytisus cantabricus	Legumes
cytisus jankae	Legumes
cytisus striatus	Legumes
dalbergia andapensis	Legumes
dalbergia arbutifolia	Legumes
dalbergia assamica	Legumes
dalbergia calycina	Legumes
dalbergia cana	Legumes
dalbergia chapelieri	Legumes
dalbergia congesta	Legumes
dalbergia cultrata	Legumes
dalbergia eremicola	Legumes
dalbergia glomerata	Legumes
dalbergia humbertii	Legumes
dalbergia louisii	Legumes
dalbergia monetaria	Legumes
dalbergia ovata	Legumes
dalbergia parviflora	Legumes
dalbergia peishaensis	Legumes
dalbergia peltieri	Legumes
dalbergia reniformis	Legumes
dalbergia rimosa	Legumes
dalea ayavacensis	Legumes
dalea bicolor	Legumes
dalea compacta	Legumes
dalea elegans	Legumes
dalea formosa	Legumes
dalea lasiathera	Legumes
dalea melantha	Legumes
dalea obovata	Legumes
dalea obovatifolia	Legumes
dalea ornata	Legumes
dalea sabinalis	Legumes
dalea scandens	Legumes
daviesia croniniana	Legumes
daviesia gracilis	Legumes
daviesia mollis	Legumes
daviesia nudiflora	Legumes
daviesia physodes	Legumes
daviesia squarrosa	Legumes
deguelia scandens	Legumes
derris acuminata	Legumes
derris koolgibberah	Legumes
derris maingayana	Legumes
derris polyantha	Legumes
desmanthus pumilus	Legumes
desmodium amethystinum	Legumes
desmodium barbatum	Legumes
desmodium elegans	Legumes
desmodium glutinosum	Legumes
desmodium grahamii	Legumes
desmodium harmsii	Legumes
desmodium intortum	Legumes
desmodium lindheimeri	Legumes
desmodium metallicum	Legumes
desmodium microphyllum	Legumes
desmodium nuttallii	Legumes
desmodium salicifolium	Legumes
desmodium vargasianum	Legumes
detarium microcarpum	Legumes
dichrostachys arborescens	Legumes
dichrostachys cinerea	Legumes
dichrostachys spicata	Legumes
dillwynia juniperina	Legumes
dillwynia pungens	Legumes
dioclea fimbriata	Legumes
dioclea guianensis	Legumes
dioclea sericea	Legumes
diphysa carthagenensis	Legumes
diphysa occidentalis	Legumes
diplotropis triloba	Legumes
disynstemon paullinioides	Legumes
dolichos elatus	Legumes
dolichos linearis	Legumes	*
dolichos schweinfurthii	Legumes
dolichos trinervatus	Legumes
droogmansia pteropus	Legumes
dumasia villosa	Legumes
dunbaria fusca	Legumes
ebenopsis ebano	Legumes
echinospartum boissieri	Legumes
eleiotis rottleri	Legumes
entada louvelii	Legumes
entada nudiflora	Legumes
enterolobium schomburgkii	Legumes
eriosema crinitum	Legumes
eriosema ellipticifolium	Legumes	*
eriosema englerianum	Legumes
eriosema longicalyx	Legumes
erythrina burana	Legumes
erythrina senegalensis	Legumes
erythrina variegata	Legumes
etaballia dubia	Legumes
eurypetalum tessmannii	Legumes
eysenhardtia polystachya	Legumes
flemingia involucrata	Legumes
flemingia kradungensis	Legumes
fordia albiflora	Legumes
gagnebina commersoniana	Legumes
galactia glaucescens	Legumes
gastrolobium brevipes	Legumes
gastrolobium spinosum	Legumes
genista fasselata	Legumes
genista ferox	Legumes
genista maderensis	Legumes
genista pseudopilosa	Legumes
genista sagittalis	Legumes
genista tenera	Legumes
genista tridentata	Legumes
geoffroea decorticans	Legumes
gilbertiodendron limba	Legumes
gilletiodendron mildbraedii	Legumes
gleditsia microphylla	Legumes
glycine canescens	Legumes
glycine latifolia	Legumes
gompholobium glabratum	Legumes
gompholobium obcordatum	Legumes
gompholobium polyzygum	Legumes
gompholobium subulatum	Legumes
gompholobium viscidulum	Legumes
guibourtia ehie	Legumes
hammatolobium kremerianum	Legumes
harpalyce arborescens	Legumes
harpalyce cubensis	Legumes
hedysarum falconeri	Legumes
hedysarum flexuosum	Legumes
hedysarum fruticosum	Legumes
hedysarum polybotrys	Legumes
hippocrepis comosa	Legumes
hippocrepis monticola	Legumes
hippocrepis valentina	Legumes
hoffmannseggia repens	Legumes
hovea ramulosa	Legumes
humularia anceps	Legumes
hybosema ehrenbergii	Legumes
hymenaea courbaril	Legumes
hymenaea oblongifolia	Legumes
hymenaea parvifolia	Legumes
hymenostegia aubrevillei	Legumes
indigastrum guerranum	Legumes
indigofera asperifolia	Legumes
indigofera atricephala	Legumes
indigofera bancroftii	Legumes
indigofera baumiana	Legumes
indigofera bojeri	Legumes
indigofera brevidens	Legumes
indigofera breviviscosa	Legumes
indigofera bungeana	Legumes
indigofera caudata	Legumes
indigofera charlierana	Legumes
indigofera conjugata	Legumes
indigofera daleoides	Legumes
indigofera depauperata	Legumes
indigofera elliotii	Legumes
indigofera exilis	Legumes
indigofera galegoides	Legumes
indigofera hochstetteri	Legumes
indigofera hofmanniana	Legumes
indigofera intricata	Legumes
indigofera kerstingii	Legumes
indigofera linifolia	Legumes
indigofera litoralis	Legumes
indigofera melanadenia	Legumes
indigofera miniata	Legumes
indigofera monophylla	Legumes
indigofera oblongifolia	Legumes
indigofera paracapitata	Legumes
indigofera polysphaera	Legumes
indigofera roseo-caerulea	Legumes
indigofera schliebenii	Legumes
indigofera sessiliflora	Legumes
indigofera suarezensis	Legumes
indigofera taborensis	Legumes
indigofera trita	Legumes
indigofera verruculosa	Legumes
inga auristellae	Legumes
inga brachystachys	Legumes
inga densiflora	Legumes
inga jinicuil	Legumes
inga lomatophylla	Legumes
inga macrophylla	Legumes
inga marginata	Legumes
inga megaphylla	Legumes
inga polita	Legumes
inga psittacorum	Legumes
inga punctata	Legumes
inga sapindoides	Legumes
inga stipularis	Legumes
inga striata	Legumes
isoberlinia doka	Legumes
isotropis cuneifolia	Legumes
jacksonia cupulifera	Legumes
jacksonia furcellata	Legumes
jacksonia sericea	Legumes
kennedia retrorsa	Legumes
kotschya recurvifolia	Legumes
labichea digitata	Legumes
labichea rupestris	Legumes
lackeya multiflora	Legumes
lamprolobium grandiflorum	Legumes
lathyrus hirsutus	Legumes
lathyrus multiceps	Legumes
lathyrus pallescens	Legumes
lathyrus rotundifolius	Legumes
lathyrus sphaericus	Legumes
leonardoxa africana	Legumes
leptoderris brachyptera	Legumes
leptoderris glabrata	Legumes
lespedeza cuneata	Legumes
lespedeza hirta	Legumes
libidibia glabrata	Legumes
liparia latifolia	Legumes
lonchocarpus caudatus	Legumes
lonchocarpus guatemalensis	Legumes
lonchocarpus minimiflorus	Legumes
lonchocarpus rugosus	Legumes
lotononis carnosa	Legumes
lotononis involucrata	Legumes
lotus aboriginus	Legumes
lotus arabicus	Legumes
lotus eriosolen	Legumes
lotus maroccanus	Legumes
lotus nuttallianus	Legumes
lotus schimperi	Legumes
lotus tetragonolobus	Legumes
lupinus abramsii	Legumes
lupinus argenteus	Legumes
lupinus barkeri	Legumes
lupinus bogotensis	Legumes
lupinus breweri	Legumes
lupinus diffusus	Legumes
lupinus grayi	Legumes
lupinus kingii	Legumes
lupinus microcarpus	Legumes
lupinus nootkatensis	Legumes
lupinus obtusilobus	Legumes
lupinus peirsonii	Legumes
lupinus pubescens	Legumes
lupinus rivularis	Legumes
lupinus texensis	Legumes
lupinus variicolor	Legumes
lupinus westianus	Legumes
lysiloma acapulcense	Legumes
maackia amurensis	Legumes
machaerium amplum	Legumes
machaerium brasiliense	Legumes
machaerium ferox	Legumes
machaerium madeirense	Legumes
machaerium mutisii	Legumes
machaerium pilosum	Legumes
machaerium scleroxylon	Legumes
macrolobium acaciifolium	Legumes
macrolobium gracile	Legumes
macrolobium huberianum	Legumes
macrolobium limbatum	Legumes
macrolobium pendulum	Legumes
macrolobium suaveolens	Legumes
macroptilium bracteatum	Legumes
macrosamanea pubiramea	Legumes
macrotyloma geocarpum	Legumes
marina orcuttii	Legumes
marina parryi	Legumes
mecopus nidulans	Legumes
medicago astroites	Legumes
medicago platycarpa	Legumes
medicago secundiflora	Legumes
melilotus italicus	Legumes
melolobium microphyllum	Legumes
michelsonia microphylla	Legumes
microcharis microcharoides	Legumes
millettia acutiflora	Legumes
millettia bequaertii	Legumes
millettia borneensis	Legumes
millettia brachycarpa	Legumes
millettia elongatistyla	Legumes
millettia glaucescens	Legumes
millettia hylobia	Legumes
millettia limbutuensis	Legumes
millettia macroura	Legumes
millettia nitida	Legumes
millettia pulchra	Legumes
millettia zechiana	Legumes
mimosa adenantheroides	Legumes
mimosa albida	Legumes
mimosa albolanata	Legumes
mimosa balansae	Legumes
mimosa bimucronata	Legumes
mimosa brachycarpa	Legumes
mimosa brevipetiolata	Legumes
mimosa claussenii	Legumes
mimosa cruenta	Legumes
mimosa dolens	Legumes
mimosa domingensis	Legumes
mimosa dryandroides	Legumes
mimosa elliptica	Legumes
mimosa foliolosa	Legumes
mimosa furfuracea	Legumes
mimosa gracilis	Legumes
mimosa insidiosa	Legumes
mimosa itatiaiensis	Legumes
mimosa kitrokala	Legumes
mimosa longipes	Legumes
mimosa mensicola	Legumes
mimosa modesta	Legumes
mimosa morongii	Legumes
mimosa nuda	Legumes
mimosa orthacantha	Legumes
mimosa paraguariae	Legumes
mimosa petraea	Legumes
mimosa pilulifera	Legumes
mimosa polydidyma	Legumes
mimosa pudica	Legumes
mimosa ramentacea	Legumes
mimosa revoluta	Legumes
mimosa savokaea	Legumes
mimosa setistipula	Legumes
mimosa taimbensis	Legumes
mimosa wherryana	Legumes
mimosa xanthocentra	Legumes
monopteryx angustifolia	Legumes
mora ekmanii	Legumes
mucuna bracteata	Legumes
mucuna canaliculata	Legumes
mucuna imbricata	Legumes
mucuna revoluta	Legumes
mundulea obovata	Legumes
neochevalierodendron stephanii	Legumes
neoharmsia madagascariensis	Legumes
neonotonia wightii	Legumes
newtonia erlangeri	Legumes
onobrychis stenorhiza	Legumes
ononis antennata	Legumes
ononis euphrasiifolia	Legumes
ononis pinnata	Legumes
ononis tournefortii	Legumes
ophrestia madagascariensis	Legumes
ophrestia unicostata	Legumes
ormosia fastigiata	Legumes
ormosia flava	Legumes
ormosia macrodisca	Legumes
ormosia nobilis	Legumes
ormosia stipulacea	Legumes
oxyrhynchus volubilis	Legumes
oxytropis ampullata	Legumes
oxytropis cachemiriana	Legumes
oxytropis falcata	Legumes
oxytropis floribunda	Legumes
oxytropis lambertii	Legumes
oxytropis lanata	Legumes
paraderris cuneifolia	Legumes
paraderris oblongifolia	Legumes
parapiptadenia zehntneri	Legumes
parkia bicolor	Legumes
parkia ulei	Legumes
pediomelum aromaticum	Legumes
periandra heterophylla	Legumes
periandra mediterranea	Legumes
petalostylis labicheoides	Legumes
phanera khasiana	Legumes
phaseolus polystachios	Legumes
phaseolus xanthotrichus	Legumes
philenoptera laxiflora	Legumes
phyllodium elegans	Legumes
phyllota squarrosa	Legumes
physostigma cylindrospermum	Legumes
piscidia grandifolia	Legumes
pithecellobium diversifolium	Legumes
platylobium alternifolium	Legumes
platymiscium dimorphandrum	Legumes
platypodium elegans	Legumes
podolobium ilicifolium	Legumes
poiretia latifolia	Legumes
pomaria jamesii	Legumes
pongamia pinnata	Legumes
prosopis kuntzei	Legumes
psoralea esculenta	Legumes
psoralea reverchonii	Legumes
psorothamnus thompsoniae	Legumes
pterocarpus lucens	Legumes
pueraria alopecuroides	Legumes
pultenaea brachytropis	Legumes
pultenaea echinula	Legumes
pultenaea euchila	Legumes
pultenaea pinifolia	Legumes
pultenaea procumbens	Legumes
pultenaea setulosa	Legumes
pultenaea vestita	Legumes
pultenaea villifera	Legumes
pultenaea whiteana	Legumes
rhynchosia diversifolia	Legumes
rhynchosia falconeri	Legumes
rhynchosia heynei	Legumes
rhynchosia himalensis	Legumes
rhynchosia nelsonii	Legumes
rhynchosia pentheri	Legumes
rhynchosia pyramidalis	Legumes
rhynchosia senna	Legumes
rhynchosia totta	Legumes
rhynchotropis marginata	Legumes
robinia hispida	Legumes
samanea tubulosa	Legumes
schotia afra	Legumes
senna ankaranensis	Legumes
senna artemisioides	Legumes
senna baccarinii	Legumes
senna bicapsularis	Legumes
senna caudata	Legumes
senna ferraria	Legumes
senna foetidissima	Legumes
senna glutinosa	Legumes
senna macranthera	Legumes
senna multifoliolata	Legumes
senna oxyphylla	Legumes
senna pendula	Legumes
senna rigida	Legumes
senna skinneri	Legumes
senna spectabilis	Legumes
senna tonduzii	Legumes
senna truncata	Legumes
senna viminea	Legumes
sesbania cannabina	Legumes
sesbania drummondii	Legumes
sesbania macowaniana	Legumes
sesbania somalensis	Legumes
sesbania speciosa	Legumes
sophora flavescens	Legumes
sophora gypsophila	Legumes
sophora nuttalliana	Legumes
sophora rubriflora	Legumes
spatholobus gyrocarpus	Legumes
spatholobus parviflorus	Legumes
spatholobus pottingeri	Legumes
sphaerolobium linophyllum	Legumes
sphaerolobium pubescens	Legumes
sphaerolobium pulchellum	Legumes
sphaerophysa salsula	Legumes
sphenostylis marginata	Legumes	*
strongylodon craveniae	Legumes
strongylodon madagascariensis	Legumes
stylosanthes bracteata	Legumes
swainsona laxa	Legumes
swainsona murrayana	Legumes
swainsona recta	Legumes
swartzia amplifolia	Legumes
swartzia brachyrachis	Legumes
swartzia dolichopoda	Legumes
swartzia guatemalensis	Legumes
swartzia macrosema	Legumes
swartzia macrostachya	Legumes
swartzia panacoco	Legumes
swartzia picta	Legumes
swartzia remiger	Legumes
swartzia simplex	Legumes
swartzia tomentifera	Legumes
syrmatium tomentosum	Legumes
tachigali paniculata	Legumes
tadehagi rodgeri	Legumes
templetonia aculeata	Legumes
tephrosia aequilata	Legumes
tephrosia angustissima	Legumes
tephrosia aurantiaca	Legumes
tephrosia brachyodon	Legumes
tephrosia cephalantha	Legumes
tephrosia chimanimaniana	Legumes
tephrosia coccinea	Legumes
tephrosia cordatistipula	Legumes
tephrosia dura	Legumes
tephrosia eriocarpa	Legumes
tephrosia heterophylla	Legumes
tephrosia huillensis	Legumes
tephrosia onobrychoides	Legumes
tephrosia paradoxa	Legumes
tephrosia tinctoria	Legumes
tephrosia villosa	Legumes
tessmannia africana	Legumes
tetrapterocarpon geayi	Legumes
thermopsis montana	Legumes
trifolium africanum	Legumes
trifolium amabile	Legumes
trifolium angustifolium	Legumes
trifolium bejariense	Legumes
trifolium canescens	Legumes
trifolium caucasicum	Legumes
trifolium ciliolatum	Legumes
trifolium clusii	Legumes
trifolium gymnocarpon	Legumes
trifolium obscurum	Legumes
trifolium parryi	Legumes
trifolium patulum	Legumes
trifolium riograndense	Legumes
trifolium scabrum	Legumes
trifolium schimperi	Legumes
trifolium subterraneum	Legumes
trifolium wigginsii	Legumes
trigonella cylindracea	Legumes
trigonella fimbriata	Legumes
trigonella grandiflora	Legumes
ulex europaeus	Legumes
uraria picta	Legumes
vicia amoena	Legumes
vicia cretica	Legumes
vicia leucophaea	Legumes
vicia lomensis	Legumes
vicia minutiflora	Legumes
vicia ocalensis	Legumes
vicia orobus	Legumes
vicia pisiformis	Legumes
vicia tenuifolia	Legumes
vigna dalzelliana	Legumes
vigna khandalensis	Legumes
vigna microsperma	Legumes
viguieranthus pervillei	Legumes
wiborgia fusca	Legumes
zapoteca formosa	Legumes
zollernia glabra	Legumes
zollernia paraensis	Legumes
zornia brevipes	Legumes
zornia pardina	Legumes
zygia ampla	Legumes
zygia biflora	Legumes
zygia englesingii	Legumes
beccariophoenix alfredii	MadPalms
beccariophoenix madagascariensis	MadPalms
bismarckia nobilis	MadPalms
borassus madagascariensis	MadPalms
dypsis acaulis	MadPalms
dypsis acuminum	MadPalms
dypsis ambanjae	MadPalms
dypsis ambilaensis	MadPalms
dypsis ambositrae	MadPalms
dypsis ampasindavae	MadPalms
dypsis andapae	MadPalms
dypsis andilamenensis	MadPalms
dypsis andrianatonga	MadPalms
dypsis angusta	MadPalms
dypsis angustifolia	MadPalms
dypsis anjae	MadPalms
dypsis ankirindro	MadPalms
dypsis antanambensis	MadPalms
dypsis aquatilis	MadPalms
dypsis arenarum	MadPalms
dypsis baronii	MadPalms
dypsis basilonga	MadPalms
dypsis beentjei	MadPalms
dypsis bejofo	MadPalms
dypsis bernierana	MadPalms
dypsis betamponensis	MadPalms
dypsis betsimisarakae	MadPalms
dypsis boiviniana	MadPalms
dypsis bonsai	MadPalms
dypsis bosseri	MadPalms
dypsis brevicaulis	MadPalms
dypsis brittiana	MadPalms
dypsis canaliculata	MadPalms
dypsis carlsmithii	MadPalms
dypsis catatiana	MadPalms
dypsis caudata	MadPalms
dypsis ceracea	MadPalms
dypsis concinna	MadPalms
dypsis confusa	MadPalms
dypsis cookei	MadPalms
dypsis coriacea	MadPalms
dypsis corniculata	MadPalms
dypsis coursii	MadPalms
dypsis crinita	MadPalms
dypsis culminis	MadPalms
dypsis curtisii	MadPalms
dypsis decaryi	MadPalms
dypsis decipiens	MadPalms
dypsis delicatula	MadPalms
dypsis digitata	MadPalms
dypsis dracaenoides	MadPalms
dypsis dransfieldii	MadPalms
dypsis elegans	MadPalms
dypsis eriostachys	MadPalms
dypsis faneva	MadPalms
dypsis fanjana	MadPalms
dypsis fasciculata	MadPalms
dypsis fibrosa	MadPalms
dypsis forficifolia	MadPalms
dypsis furcata	MadPalms
dypsis gautieri	MadPalms
dypsis glabrescens	MadPalms
dypsis gronophyllum	MadPalms
dypsis heterophylla	MadPalms
dypsis hiarakae	MadPalms
dypsis hildebrandtii	MadPalms
dypsis hovomantsina	MadPalms
dypsis humbertii	MadPalms
dypsis humilis	MadPalms
dypsis ifanadianae	MadPalms
dypsis integra	MadPalms
dypsis intermedia	MadPalms
dypsis interrupta	MadPalms
dypsis jeremiei	MadPalms
dypsis jumelleana	MadPalms
dypsis laevis	MadPalms
dypsis lantzeana	MadPalms
dypsis lanuginosa	MadPalms
dypsis lastelliana	MadPalms
dypsis leptocheilos	MadPalms
dypsis linearis	MadPalms
dypsis lokohoensis	MadPalms
dypsis louvelii	MadPalms
dypsis lutea	MadPalms
dypsis lutescens	MadPalms
dypsis madagascariensis	MadPalms
dypsis mahia	MadPalms
dypsis makirae	MadPalms
dypsis malcomberi	MadPalms
dypsis mananjarensis	MadPalms
dypsis mangorensis	MadPalms
dypsis marojejyi	MadPalms
dypsis mcdonaldiana	MadPalms
dypsis metallica	MadPalms
dypsis minuta	MadPalms
dypsis mirabilis	MadPalms
dypsis mocquerysiana	MadPalms
dypsis montana	MadPalms
dypsis moorei	MadPalms
dypsis nauseosa	MadPalms
dypsis nodifera	MadPalms
dypsis nossibensis	MadPalms
dypsis occidentalis	MadPalms
dypsis onilahensis	MadPalms
dypsis oreophila	MadPalms
dypsis oropedionis	MadPalms
dypsis ovobontsira	MadPalms
dypsis pachyramea	MadPalms
dypsis paludosa	MadPalms
dypsis perrieri	MadPalms
dypsis pervillei	MadPalms
dypsis pilulifera	MadPalms
dypsis pinnatifrons	MadPalms
dypsis poivreana	MadPalms
dypsis prestoniana	MadPalms
dypsis procera	MadPalms
dypsis procumbens	MadPalms
dypsis psammophila	MadPalms
dypsis pulchella	MadPalms
dypsis pumila	MadPalms
dypsis pusilla	MadPalms
dypsis rakotonasoloi	MadPalms
dypsis ramentacea	MadPalms
dypsis reflexa	MadPalms
dypsis remotiflora	MadPalms
dypsis rivularis	MadPalms
dypsis sahanofensis	MadPalms
dypsis saintelucei	MadPalms
dypsis sancta	MadPalms
dypsis sanctaemariae	MadPalms
dypsis scandens	MadPalms
dypsis schatzii	MadPalms
dypsis scottiana	MadPalms
dypsis serpentina	MadPalms
dypsis simianensis	MadPalms
dypsis singularis	MadPalms
dypsis spicata	MadPalms
dypsis tanalensis	MadPalms
dypsis tenuissima	MadPalms
dypsis thermarum	MadPalms
dypsis thiryana	MadPalms
dypsis tokoravina	MadPalms
dypsis trapezoidea	MadPalms
dypsis tsaravoasira	MadPalms
dypsis turkii	MadPalms
dypsis utilis	MadPalms
dypsis viridis	MadPalms
dypsis vonitrandambo	MadPalms
lemurophoenix halleuxii	MadPalms
marojejya darianii	MadPalms
marojejya insignis	MadPalms
masoala kona	MadPalms
masoala madagascariensis	MadPalms
orania longisquama	MadPalms
orania ravaka	MadPalms
orania trispatha	MadPalms
ravenea albicans	MadPalms
ravenea beentjei	MadPalms
ravenea delicatula	MadPalms
ravenea dransfieldii	MadPalms
ravenea glauca	MadPalms
ravenea julietiae	MadPalms
ravenea krociana	MadPalms
ravenea lakatra	MadPalms
ravenea latisecta	MadPalms
ravenea louvelii	MadPalms
ravenea madagascariensis	MadPalms
ravenea musicalis	MadPalms
ravenea nana	MadPalms
ravenea rivularis	MadPalms
ravenea robustior	MadPalms
ravenea sambiranensis	MadPalms
ravenea xerophila	MadPalms
satranala decussilvae	MadPalms
tahina spectabilis	MadPalms
voanioala gerardii	MadPalms
myrcia stictophylla	Myrcia
myrcia scytophylla	Myrcia
myrcia insignis	Myrcia
myrcia racemosa	Myrcia
myrcia neodimorpha	Myrcia
myrcia diaphana	Myrcia
myrcia ligustrina	Myrcia
myrcia polyantha	Myrcia
myrcia gigantea	Myrcia
myrcia obversa	Myrcia
myrcia suborbicularis	Myrcia
myrcia antillana	Myrcia
myrcia convexivenia	Myrcia
myrcia fusca	Myrcia
myrcia excoriata	Myrcia
myrcia amazonica	Myrcia
myrcia micropetala	Myrcia
myrcia minutiflora	Myrcia
myrcia zetekiana	Myrcia
myrcia neovelutina	Myrcia
myrcia egensis	Myrcia
myrcia ehrenbergiana	Myrcia
myrcia decorticans	Myrcia
myrcia exploratoris	Myrcia
myrcia grandis	Myrcia
myrcia neoriedeliana	Myrcia
myrcia neosuaveolens	Myrcia
myrcia tetraphylla	Myrcia
myrcia neoglabra	Myrcia
myrcia umbraticola	Myrcia
myrcia caudata	Myrcia
myrcia guildingiana	Myrcia
myrcia inaequiloba	Myrcia
myrcia insularis	Myrcia
myrcia rotundata	Myrcia
myrcia revolutifolia	Myrcia
myrcia rupta	Myrcia
myrcia subulata	Myrcia
myrcia aulomyrcioides	Myrcia
myrcia cana	Myrcia
myrcia portoricensis	Myrcia
myrcia holstii	Myrcia
myrcia uniflora	Myrcia
myrcia littoralis	Myrcia
myrcia ptariensis	Myrcia
myrcia riodocensis	Myrcia
myrcia subobliqua	Myrcia
myrcia saxatilis	Myrcia
myrcia eumecephylla	Myrcia
myrcia graciliflora	Myrcia
myrcia neoschomburgkiana	Myrcia
myrcia multiflora	Myrcia
myrcia kylistophylla	Myrcia
myrcia lituatinervia	Myrcia
myrcia maguirei	Myrcia
myrcia sucrei	Myrcia
myrcia trimera	Myrcia
myrcia magna	Myrcia
myrcia neoregeliana	Myrcia
myrcia bipennis	Myrcia
myrcia neomacrophylla	Myrcia
myrcia ferruginea	Myrcia
myrcia ramuliflora	Myrcia
myrcia neocuprea	Myrcia
myrcia chonodisca	Myrcia
myrcia albidotomentosa	Myrcia
myrcia platyclada	Myrcia
myrcia quitarensis	Myrcia
myrcia neomontana	Myrcia
myrcia pyrifolia	Myrcia
myrcia neoimperfecta	Myrcia
myrcia hexasticha	Myrcia
myrcia myrtillifolia	Myrcia
myrcia morroqueimadensis	Myrcia
myrcia spathulifolia	Myrcia
myrcia abbotiana	Myrcia
myrcia neoobscura	Myrcia
myrcia coelosepala	Myrcia
myrcia santateresana	Myrcia
myrcia neobuxifolia	Myrcia
myrcia rugosior	Myrcia
myrcia skortzoviana	Myrcia
myrcia gilsoniana	Myrcia
myrcia areolata	Myrcia
myrcia amapensis	Myrcia
myrcia speciosa	Myrcia
myrcia nubicola	Myrcia
myrcia extranea	Myrcia
myrcia rufipila	Myrcia
myrcia pudica	Myrcia
myrcia neoverticillaris	Myrcia
myrcia pubiflora	Myrcia
myrcia dichrophylla	Myrcia
myrcia racemulosa	Myrcia
myrcia compta	Myrcia
myrcia argentigemma	Myrcia
myrcia neoestrellensis	Myrcia
dendrobium amphigenyum	OrchidsNG
calanthe caulescens	OrchidsNG
calanthe versteegii	OrchidsNG
dendrobium aberrans	OrchidsNG
dendrobium alexandrae	OrchidsNG
dendrobium archipelagense	OrchidsNG
dendrobium atroviolaceum	OrchidsNG
dendrobium aries	OrchidsNG
dendrobium armeniacum	OrchidsNG
bulbophyllum ankylorhinon	OrchidsNG
bulbophyllum aechmophorum	OrchidsNG
bulbophyllum alveatum	OrchidsNG
bulbophyllum ankylochele	OrchidsNG
bulbophyllum antennatum	OrchidsNG
bulbophyllum bigibbum	OrchidsNG
bulbophyllum bliteum	OrchidsNG
bulbophyllum brachypetalum	OrchidsNG
bulbophyllum brassii	OrchidsNG
bulbophyllum callichroma	OrchidsNG
bulbophyllum calviventer	OrchidsNG
bulbophyllum cateorum	OrchidsNG
bulbophyllum cimicinum	OrchidsNG
bulbophyllum colliferum	OrchidsNG
bulbophyllum conchophyllum	OrchidsNG
bulbophyllum cruttwellii	OrchidsNG
bulbophyllum cycloglossum	OrchidsNG
bulbophyllum decarhopalon	OrchidsNG
bulbophyllum dekockii	OrchidsNG
bulbophyllum dendrochiloides	OrchidsNG
bulbophyllum desmotrichoides	OrchidsNG
bulbophyllum discolor	OrchidsNG
bulbophyllum fonsflorum	OrchidsNG
bulbophyllum fractiflexum	OrchidsNG
bulbophyllum grammopoma	OrchidsNG
bulbophyllum gyaloglossum	OrchidsNG
bulbophyllum hiljeae	OrchidsNG
bulbophyllum hirudiniferum	OrchidsNG
bulbophyllum inciferum	OrchidsNG
bulbophyllum kaniense	OrchidsNG
bulbophyllum laxum	OrchidsNG
bulbophyllum lepanthiflorum	OrchidsNG
bulbophyllum leptoleucum	OrchidsNG
bulbophyllum leucothyrsus	OrchidsNG
bulbophyllum macilentum	OrchidsNG
bulbophyllum macneiceae	OrchidsNG
bulbophyllum macrorhopalon	OrchidsNG
bulbophyllum macrourum	OrchidsNG
bulbophyllum mesodon	OrchidsNG
bulbophyllum minutipetalum	OrchidsNG
bulbophyllum mischobulbon	OrchidsNG
bulbophyllum nephropetalum	OrchidsNG	**
bulbophyllum nocturnum	OrchidsNG
bulbophyllum octarrhenipetalum	OrchidsNG
bulbophyllum oliganthum	OrchidsNG
bulbophyllum olivinum	OrchidsNG
bulbophyllum oreodoxa	OrchidsNG
bulbophyllum ortalis	OrchidsNG
bulbophyllum pachytelos	OrchidsNG
bulbophyllum parabates	OrchidsNG
bulbophyllum patella	OrchidsNG
bulbophyllum peltopus	OrchidsNG
bulbophyllum phormion	OrchidsNG
bulbophyllum pidacanthum	OrchidsNG
bulbophyllum posticum	OrchidsNG
bulbophyllum psilorhopalon	OrchidsNG
bulbophyllum ptychantyx	OrchidsNG
bulbophyllum quasimodo	OrchidsNG
bulbophyllum reevei	OrchidsNG
bulbophyllum rhodoleucum	OrchidsNG
bulbophyllum sceliphron	OrchidsNG
bulbophyllum scopa	OrchidsNG
bulbophyllum simile	OrchidsNG
bulbophyllum stipulaceum	OrchidsNG
bulbophyllum subpatulum	OrchidsNG
bulbophyllum tarantula	OrchidsNG
bulbophyllum tinekeae	OrchidsNG
bulbophyllum trirhopalon	OrchidsNG
dendrobium biloculare	OrchidsNG
dendrobium brassii	OrchidsNG
dendrobium brevicaule	OrchidsNG
dendrobium bulbophylloides	OrchidsNG
dendrobium cochliodes	OrchidsNG
dendrobium crassilabium	OrchidsNG
dendrobium crispilinguum	OrchidsNG
dendrobium cruttwellii	OrchidsNG
dendrobium cuthbertsonii	OrchidsNG
dendrobium cyanocentrum	OrchidsNG
dendrobium dekockii	OrchidsNG
dendrobium dendrocolloides	OrchidsNG
dendrobium engae	OrchidsNG
dendrobium eximium	OrchidsNG
dendrobium kauldorumii	OrchidsNG
bulbophyllum lagaroglossum	OrchidsNG
bulbophyllum scutiferum	OrchidsNG
dendrobium bandaense	OrchidsNG
dendrobium brillianum	OrchidsNG

## Sheet: notes
Notes
*	Global assessments included in the random sample of legumes for the Sampled Red List Index but assessed by the South African Red List Authority and published on the Red List of South African Plants .Driver, M., Raimondo, D., Maze, K., Pfab, M.F. and Helme, N.A. 2009. Applications of the Red List for conservation practitioners. In: D. Raimondo, L. Von Staden, W. Foden, J.E. Victor, N.A. Helme, R.C…
**	Assessed and included in our analysis as NT but subsequently relegated to synonymy of B. erinaceum, so assessment for this taxon not submitted to IUCN Red List.
